# Supplementary material for: TGFβ signaling directs serrated adenomas to the mesenchymal colorectal cancer subtype
Source: EMBO Mol Med. 2016 May 24;8(7):745–60. doi: 10.15252/emmm.201606184 (PMC4931289; doi:10.15252/emmm.201606184)
Supplement: Supplementary file 3 — Source Data for Expanded View and Appendix [file EMMM-8-745-s006.zip]

Archive with 4 entries (4 files):
- Source_Source_data_for_Expanded_View_and_Appendix/Source_data_for_Appendix_Fig_S1.pdf
- Source_Source_data_for_Expanded_View_and_Appendix/Source_data_for_Appendix_Fig_S2.pdf
- Source_Source_data_for_Expanded_View_and_Appendix/Source_data_for_Fig_EV5.pdf
- Source_Source_data_for_Expanded_View_and_Appendix/Source_data_for_figure_EV2.pdf
